# Supplementary material for: Dynamics and compositional profiles of human milk oligosaccharides in mothers with gestational diabetes mellitus across lactation
Source: Front Nutr. 2026 Jun 15;13:1816715. doi: 10.3389/fnut.2026.1816715 (PMC13311079; doi:10.3389/fnut.2026.1816715)
Supplement: Supplementary file 1 [file Table_1.XLSX]

## Sheet: linear range, limit of detectio
No.	Oligosaccharide	Linear regression equation of standard substance	R2	Linear range (μg/mL	LOD（ug/mL）	LOQ（ug/mL）
1	2'-FL	y=6917X+731	0.9993	1-32	0.0281	0.0937
2	3-FL	y=690X-55	0.9986	0.5-16	0.0273	0.0909
3	3'-SL	y=30242X-72	0.9998	0.25-8	0.0022	0.0072
4	6'-SL	y=16893X-384	0.9975	0.25-8	0.0053	0.0175
5	LNT	y=11880X-303	0.9999	0.625-20	0.0165	0.0551
6	LNnT	y=6812X-284	0.9997	0.5-16	0.0247	0.0823
7	LDFT	y=2805X-31	0.9994	0.25-8	0.0246	0.082
8	LNFP-I	y=10840X-737	0.9986	0.5-16	0.0258	0.0858
9	LNFP-III	y=10086X-178	0.9995	0.1-4	0.0056	0.0188
10	LNFP-II	y=18587X-738	0.9993	0.5-16	0.0087	0.0289
11	LSTb	y=2086X-16	0.9859	0.1-4	0.0042	0.014
12	LSTc	y=1954X+5	0.9972	0.1-4	0.0117	0.0391
13	LNnDFH-II	y=7256X-273	0.9982	0.1-4	0.0195	0.0649
14	LNDFH-II	y=4684X-164	0.9971	0.1-4	0.0107	0.0357
15	LNDFH-I	y=3197X-164	0.9997	0.625-20	0.0203	0.0676
16	LNnDFH-I	y=17958X-785	0.9982	0.1-4	0.0037	0.0123
17	DSLNT	y=4628X-70	0.9996	0.25-8	0.0101	0.0337
18	3'SLNFPII&6'SLNFPVI	y=3170X-221	0.9917	0.1-4	0.0188	0.0625
19	MFLNnH	y=3563X-186	0.9986	0.1-4	0.0682	0.2273
20	MFLNH-III	y=2413X-82	0.9951	0.1-4	0.075	0.25
21	MFLNH-I	y=2334X-59	0.9961	0.1-4	0.125	0.4167
22	DFpLNnH	y=1013X-80	0.9944	0.1-4	0.0429	0.1429
23	DFLNHa	y=2482X-228	0.9961	0.1-4	0.0517	0.1724
				q

## Sheet: RSD
No.	oligosaccharide standards	RSD，%
1	2'-FL	3.62
2	3-FL	6.67
3	3'-SL	3.15
4	6'-SL	2.54
5	LNT	4.04
6	LNnT	4.42
7	LDFT	5.73
8	LNFP-I	5.85
9	LNFP-III	4.34
10	LNFP-II	4.85
11	LSTb	9.32
12	LSTc	5.82
13	LNnDFH-II	4.65
14	LNDFH-II	10.4
15	LNDFH-I	9.95
16	LNnDFH-I	2.2
17	DSLNT	10.82
18	3'SLNFPII&6'SLNFPVI	4.24
19	MFLNnH	8.34
20	MFLNH-III	5.58
21	MFLNH-I	7.12
22	DFpLNnH	10.21
23	DFLNHa	8.02
