# Supplementary material for: Dynamics and compositional profiles of human milk oligosaccharides in mothers with gestational diabetes mellitus across lactation
Source: Front Nutr. 2026 Jun 15;13:1816715. doi: 10.3389/fnut.2026.1816715 (PMC13311079; doi:10.3389/fnut.2026.1816715)
Supplement: Supplementary file 2 [file Table_2.XLSX]

## Sheet: Sheet1
Concentrations of 32 Human Milk Oligosaccharides in Healthy Mothers and Mothers with Gestational Diabetes Mellitus
	Healthy Mothers(n=26)					GDM Mothers(n=24)
HMOs(mg/L)	Colostrum (Days 0-7)	Transitional (Days 8-14)	Mature (1 Month)	Mature (3 Month)		Colostrum (Days 0-7)	Transitional (Days 8-14)	Mature (1 Month)	Mature (3 Month)
2'-FL	1703.48±638.81	1461.71±677.27	1187.70±496.40	1078.44±461.99		1109.36(1023.58,1249.96)	948.01±262.41	760.28±181.43	671.26±185.51
3'-SL	338.05(277.68,383.95)	299.68±71.08	272.93±70.51	258.42±71.68		265.40±112.10	236.05(184.45,254.17)	234.22±78.49	229.61(219.73,252.74)
3-FL	230.47(170.45,298.01)	382.63±259.81	426.40(165.82,711.45)	746.26±573.98		139.84(115.58,173.59)	282.17(152.57,446.18)	418.53±205.11	445.55±248.03
6'-SL	352.67(315.21,609.44)	358.79(265.67,493.13)	329.40(274.54,497.39)	275.37±45.52		306.88(262.09,355.36)	248.83±61.60	243.28(224.77,297.45)	233.04±27.06
LNT	576.18±376.83	419.40±235.68	308.28(190.30,563.82)	219.15±162.66		355.18(233.39,475.12)	141.30(51.90,315.41)	158.49(68.42,293.58)	126.32(92.69,139.27)
LNnT	188.23±105.00	124.85±66.28	95.58±53.68	57.50±31.87		142.36+89.94	53.93±31.04	56.05(31.54,109.84)	43.97±25.75
DSLNT	130.71±67.34	136.20±94.87	107.66(67.97,134.91)	133.85±101.00		125.20(55.73-165.39)	83.98±51.26	99.60±74.65	87.28(9.64,136.23)
LNFP-I	689.96±407.67	467.27±328.74	275.85(186.38,479.12)	195.74±118.41		464.37±255.54	172.23(128.89,315.41)	148.12(103.78,219.44)	137.32±40.53
LNFP-II	531.12±368.35	328.87(214.98,549.30)	204.39(155.42,453.55)	167.75±56.24		386.15±256.38	153.21(70.88,317.96)	120.96(93.07,196.25)	116.69±44.78
LNDFH-I	603.60(500.6,1044.04)	757.78±396.78	556.27(464.99,693.08)	435.66±214.85		429.63±307.96	207.73(109.06,466.85)	382.25±296.16	257.64±171.83
3-a-3-FL	3.73(3.08,4.11)	2.86±1.74	3.09±1.57	3.02±1.70		1.75(0.40,2.50)	1.64±1.29	1.81±1.43	2.19±1.75
DF-L	340.70±222.88	304.80±181.86	235.44(141.23,500.39)	348.06±116.02		160.43±129.94	190.72±132.41	124.98(80.37,199.09)	149.38(106.68,222.95)
LNT-2	21.67(7.90,36.92)	21.74±17.26	15.47(8.28,19.52)	9.23(5.38,20.22)		16.51±13.19	7.28(5.50,10.80)	6.55(3.54,13.15)	7.74±4.69
LacNAC	0.21(0.09,0.40)	0.09(0.04,0.27)	0.12(0.03,0.29)	0.12(0.06,0.53		0.19(0.06,0.76)	0.05(0.01,0.20)	0.12(0.00,0.20)	0.13(0.04,0.23)
LSTb	40.31(26.05,168.28)	36.38(22.14,98.11)	28.55(20.05,62.04)	24.81±18.87		43.37(11.27,68.86)	13.08(6.45,29.48)	9.14(6.77,16.91)	8.06(6.75,14.61)
LSTc	107.00(20.09,154.50)	43.86(22.42,171.70)	29.53(16.30,78.82)	25.82±18.20		51.18(14.09,75.51)	13.03(9.05,24.95)	8.00(6.02,17.03)	8.03(4.79,17.27)
LSTa	32.52(20.17,140.36)	30.46(22.24,70.29)	23.85(14.64,43.42)	19.81±14.71		22.34(9.04,47.69)	7.71(4.38,14.50)	7.72(4.15,12.25)	8.25(3.59,13.78)
LSTd	33.18(22.04,116.43)	31.50(19.51,64.21)	20.53(15.83,45.50)	18.01±12.81		26.86(9.94,49.36)	12.37±9.73	8.22(4.73,14.78)	6.97(4.12,15.35)
LNFP-III	288.35(192.75,638.12)	439.88±299.88	237.45(156.54,491.81)	182.06±100.10		186.21(87.49,360.72)	118.01(58.64,146.67)	105.80(69.86,175.99)	115.93±62.59
PLNH	0.00(0.00,0.00)	0.00(0.00,0.00)	0.00(0.00,0.00)	0.00(0.00,0.00)		0.00(0.00,6.71)	0.00(0.00,0.00)	0.00(0.00,0.00)	0.00(0.00,0.00)
PLNnH	0.00(0.00,14.09)	0.00(0.00,14.30)	0.00(0.00,0.00)	0.00(0.00,0.00)		0.00(0.00,12.52)	0.00(0.00,0.00)	0.00(0.00-1.38)	0.00(0.00,2.89)
LNH	95.42(35.11,246.04)	107.66(23.62,300.62)	87.64(17.77,177.42)	60.39±48.27		233.34(149.36,452.25)	67.62(10.70,152.62)	50.05(2.98,140.81)	48.93(17.55，169.13)
LNDFH-II	276.35(169.21,399.62)	263.07(156.90,361.41)	264.84±163.31	210.51±117.17		96.71(60.89,260.51)	119.77±103.27	122.32±93.24	112.05±80.90
LNnDFH-I	101.04±60.90	96.61±67.08	81.12±54.14	67.44±40.38		22.40(15.57,57.15)	24.61±22.42	24.27(7.26,44.65)	27.87±22.88
LNnDFH	23.09±20.08	0.00(0.00,24.60)	12.57(0.00,22.11)	20.94±13.24		0.00(0.00,5.79)	0.00(0.00,0.00)	0.00(0.00,0.00)	0.00(0.00,5.58)
LNnDFH-II	19.93(0.00,30.68)	0.00(0.00,40.15)	14.81(6.43,28,73)	23.45(17.64,33.77)		0.00(0.00,0.00)	0.00(0.00,13.14)	0.00(0.00,3.27)	0.00(0.00,0.00)
6'-SLN	5.42±1.92	5.94±3.19	5.24±2.54	4.86(3.68,5.60)		3.63±2.21	3.32±1.92	2.84±1.43	2.71±1.37
3'-SLN	7.46(6.72,8.22)	7.18(4.88,8.39)	7.83(6.00,8.85)	7.22(5.44,7.82)		4.21±2.45	4.77(1.18,5.72)	4.79(1.98,5.09)	4.80(2.12,4.87)
MFLNH-I	52.98(25.07,112.77)	91.07±75.06	39.84(16.63,68.47)	23.22(12.65,61.14)		84.58(29.41,102.75)	37.77(11.90,45.71)	17.87(5.59,44.16)	22.02±17.07
MFLNH-III	201.16(99.91,339.50)	191.42(117.41,368.87)	101.95(63.44,266.85)	77.66(61.21,140.42)		191.61±157.62	82.06(20.38,181.04)	86.62(17.23,138.91)	40.44(23.61-120.73)
DFLNHa	320.20(220.33,651.64)	246.51(212.12,910.11)	301.21(197.62,561.80)	241.03±143.54		233.34(149.36,452.25)	195.41(108.52,222.21)	186.50(80.90,269.18)	209.54(72.35-268.50)
LNnO	7.49(3.64,18.55)	4.27(2.35,17.10)	5.28(2.43,12.86)	6.94±5.72		7.54(4.28,15.34)	4.02(1.51,9.34)	6.26(2.45,7.62)	5.41±3.66
Total HMOs	8621.43±2548.47	7849.05±2724.96	6313.56±1810.13	5014.25±936.89		5821.22±1648.50	4104.07±1679.96	3829.55±1297.94	3366.82±790.93
