# Supplementary material for: Dynamics and compositional profiles of human milk oligosaccharides in mothers with gestational diabetes mellitus across lactation
Source: Front Nutr. 2026 Jun 15;13:1816715. doi: 10.3389/fnut.2026.1816715 (PMC13311079; doi:10.3389/fnut.2026.1816715)
Supplement: Supplementary file 3 [file Table_3.XLSX]

## Sheet: Sheet1
Linear mixed-effects model results						Variance inflation factors of covariates
HMOs	Effect	F-value	P-value			covariates	VIF
2'-FL	GDM	5.62	0.024*			Age	1.24
	TIME	32.95	＜0.001*			BMI	1.98
	GDM*TIME	1.01	0.394			GD	1.99
LNDFH-I	GDM	5.49	0.025*			STBG	1.56
	TIME	5.24	0.002*			GWG	1.23
	GDM*TIME	1.19	0.318			Note: GD:Gestational days; GWG :Gestational weight gain;STBG:Second-trimester blood glucose
DF-L	GDM	6.66	0.016*			Pearson correlation showed no severe multicollinearity between GDM status and second-trimester blood glucose (r=0.46, P<0.001).
	TIME	0.38	0.764
	GDM*TIME	0.87	0.461
LNDFH-II	GDM	9.06	0.005*
	TIME	4.87	0.003*
	GDM*TIME	0.92	0.434
LNnDFH-I	GDM	9.79	0.003*
	TIME	4.93	0.003*
	GDM*TIME	1.4	0.248
3'-SLN	GDM	14.21	0.0007*
	TIME	3.75	0.014*
	GDM*TIME	1.48	0.227
6’-SLN	GDM	12.63	0.001*
	TIME	8.62	＜0.001*
	GDM*TIME	1.77	0.159
3'-FL	GDM	0.34	0.563
	TIME	12.35	＜0.001*
	GDM*TIME	2.05	0.115
LNT	GDM	0.42	0.523
	TIME	8.79	＜0.001*
	GDM*TIME	0.23	0.873
LNnT	GDM	1.64	0.211
	TIME	22.3	＜0.001*
	GDM*TIME	1.64	0.188
LNFP-II	GDM	1.52	0.228
	TIME	19.08	＜0.001*
	GDM*TIME	0.67	0.572
LNFP-I	GDM	2.33	0.138
	TIME	23.45	＜0.001*
	GDM*TIME	0.7	0.553
LNFP-III	GDM	4.23	0.049*
	TIME	9.18	＜0.001*
	GDM*TIME	1.62	0.193
DSLNT	GDM	0.03	0.871
	TIME	0.98	0.407
	GDM*TIME	1.2	0.315
3'-SL	GDM	4	0.054
	TIME	5.35	0.002*
	GDM*TIME	0.46	0.708
6'-SL	GDM	0.62	0.438
	TIME	7.51	＜0.001*
	GDM*TIME	0.5	0.681
LSTa	GDM	0.23	0.634
	TIME	10.88	＜0.001*
	GDM*TIME	2.07	0.111
LSTd	GDM	0.23	0.633
	TIME	11.92	＜0.001*
	GDM*TIME	1.52	0.216
LSTb	GDM	0.39	0.537
	TIME	11.93	＜0.001*
	GDM*TIME	1.99	0.122
LSTc	GDM	0.07	0.796
	TIME	7.11	＜0.001*
	GDM*TIME	1.06	0.369
Total HMOs	GDM	8.48	0.006*
	TIME	29.19	＜0.001*
	GDM*TIME	1.73	0.167
Adjusted for age, BMI, gestational days, second-trimester glucose and gestational weight gain.
